# Supplementary material for: Molecular Recognition of Diaryl Ureas in Their Targeted Proteins—A Data Mining and Quantum Chemical Study
Source: Molecules. 2025 Feb 21;30(5):1007. doi: 10.3390/molecules30051007 (PMC11902014; doi:10.3390/molecules30051007)
Supplement: Supplementary file 1 [file molecules-30-01007-s001.zip]

Archive with 1 entries (1 files):
- molecules-3465614-supplementary.pdf
